# Supplementary material for: Antimicrobial and Antibiofilm Activities of the Fungal Metabolites Isolated from the Marine Endophytes Epicoccum nigrum M13 and Alternaria alternata 13A
Source: Mar Drugs. 2021 Apr 20;19(4):232. doi: 10.3390/md19040232 (PMC8074750; doi:10.3390/md19040232)
Supplement: Supplementary file 1 [file marinedrugs-19-00232-s001.zip]

Archive with 1 entries (1 files):
- supplementary check - MR corrected 4.23.pdf
